# Supplementary material for: Dissemination of extended-spectrum beta-lactamase-producing Escherichia coli in poultry in Zimbabwe
Source: Microb Genom. 2025 Jul 18;11(7):001454. doi: 10.1099/mgen.0.001454 (PMC12284406; doi:10.1099/mgen.0.001454)
Supplement: Uncited Supplementary Material 1. [file mgen-11-01454-s001.xlsx]

## Sheet: Table S1
Table S1. Epidemiological data, AMR phenotype, and AMR genotype of ESBL-producing E. coli from poultry in Zimbabwe.
Isolate information								Resistance information		Amikacin		Ampicillin		Azithromycin		Cefotaxime		Ceftazidime		Chloramphenicol		Ciprofloxacin		Colistin		Gentamicin		Meropenem		Naladixic Acid		Sulfamethoxazole		Tetracycline		Tigecyline		Trimethoprim			Cefepime		Cefotaxime		Cefotaxime and Clavulanic acid		Cefoxitin		Ceftazidime
Isolate ID	Source	Sample type	District	Date	Accession number	Sequence Type	Clonal complex	Number of resistance genes	MDR? (Resistant to 3+ antibiotic classes)	MIC	Genotype	MIC	Genotype	MIC	Genotype	MIC	Genotype	MIC	Genotype	MIC	Genotype	MIC	Genotype	MIC	Genotype	MIC	Genotype	MIC	Genotype	MIC	Genotype	MIC	Genotype	MIC	Genotype	MIC	Genotype	MIC	Genotype	APHA ID	MIC	Genotype	MIC	Genotype	MIC	Genotype	MIC	Genotype	MIC
KPE012	Farm 6	Poultry	Zaka	2022-06-10	SAMN47409739	48	ST10 Cplx	8	yes	<= 4		> 32	blaCTX-M-27	= 4		> 4	blaCTX-M-27	= 2	blaCTX-M-27	<= 8		> 8	gyrA_S83L, parC_S80I, qnrB2, gyrA_D87N	<= 1		<= 0.5		<= 0.03		> 64	gyrA_S83L, parC_S80I, qnrB2, gyrA_D87N	> 512	sul1, sul2	> 32	tet(A)	<= 0.25		<= 0.25		KPE012	= 4	blaCTX-M-27	= 32	blaCTX-M-27	<= 0.06	blaCTX-M-27	= 8	blaCTX-M-27	= 2
KPE024	Farm 14	Poultry	Masvingo	2022-06-10	SAMN47409740	10	ST10 Cplx	14	yes	<= 4		> 32	blaTEM-1, blaCTX-M-65	= 64	mph(A)	> 4	blaCTX-M-65	= 1	blaCTX-M-65	<= 8		> 8	gyrA_S83L, parC_S80I, gyrA_D87N	<= 1		<= 0.5		<= 0.03		> 64	gyrA_S83L, parC_S80I, gyrA_D87N	> 512	sul1, sul2	> 32	tet(A)	<= 0.25		> 16	dfrA17	KPE024	= 2	blaCTX-M-65	= 64	blaCTX-M-65	<= 0.06	blaCTX-M-65	= 4	blaCTX-M-65	= 1
KPE047	Farm 30	Poultry	Zaka	2022-06-10	SAMN47409741	117	not assigned	4	no	<= 4		> 32	blaCTX-M-14	= 4		> 4	blaCTX-M-14	= 0.5	blaCTX-M-14	<= 8		<= 0.015		<= 1		<= 0.5		<= 0.03		<= 4		<= 8		<= 2		<= 0.25		<= 0.25		KPE047	= 2	blaCTX-M-14	= 8	blaCTX-M-14	<= 0.06	blaCTX-M-14	= 4	blaCTX-M-14	= 0.5
KPE051	Farm 33	Poultry	Zvishavane	2022-06-20	SAMN47409742	1141	ST10 Cplx	16	yes	<= 4		> 32	blaTEM-1, blaCTX-M-15, blaOXA-1	= 8		> 4	blaCTX-M-15, blaOXA-1	= 4	blaCTX-M-15, blaOXA-1	> 64	catA1, catB3	= 4	gyrA_S83L, qnrB1, aac(6')-Ib-cr5	<= 1		= 16	aac(3)-IIe, aac(6')-Ib-cr5	<= 0.03		> 64	gyrA_S83L, qnrB1, aac(6')-Ib-cr5	> 512	sul2	> 32	tet(A)	<= 0.25		> 16	dfrA14	KPE051	= 4	blaCTX-M-15, blaOXA-1	= 64	blaCTX-M-15, blaOXA-1	<= 0.06	blaCTX-M-15, blaOXA-1	= 8	blaCTX-M-15, blaOXA-1	= 4
KPE052	Farm 33	Poultry	Zvishavane	2022-06-20	SAMN47409743	1141	ST10 Cplx	16	yes	<= 4		> 32	blaTEM-1, blaCTX-M-15, blaOXA-1	<= 2		> 4	blaCTX-M-15, blaOXA-1	= 4	blaCTX-M-15, blaOXA-1	> 64	catA1, catB3	= 4	gyrA_S83L, qnrB1, aac(6')-Ib-cr5	<= 1		> 16	aac(3)-IIe, aac(6')-Ib-cr5	<= 0.03		> 64	gyrA_S83L, qnrB1, aac(6')-Ib-cr5	> 512	sul2	> 32	tet(A)	<= 0.25		> 16	dfrA14	KPE052	= 8	blaCTX-M-15, blaOXA-1	> 64	blaCTX-M-15, blaOXA-1	<= 0.06	blaCTX-M-15, blaOXA-1	= 8	blaCTX-M-15, blaOXA-1	= 4
KPE053	Farm 34	Poultry	Zvishavane	2022-06-20	SAMN47409744	1141	ST10 Cplx	16	yes	<= 4		> 32	blaTEM-1, blaCTX-M-15, blaOXA-1	= 8		> 4	blaCTX-M-15, blaOXA-1	= 4	blaCTX-M-15, blaOXA-1	> 64	catA1, catB3	= 4	gyrA_S83L, qnrB1, aac(6')-Ib-cr5	<= 1		= 16	aac(3)-IIe, aac(6')-Ib-cr5	<= 0.03		> 64	gyrA_S83L, qnrB1, aac(6')-Ib-cr5	> 512	sul2	> 32	tet(A)	<= 0.25		> 16	dfrA14	KPE053	= 4	blaCTX-M-15, blaOXA-1	= 64	blaCTX-M-15, blaOXA-1	<= 0.06	blaCTX-M-15, blaOXA-1	= 4	blaCTX-M-15, blaOXA-1	= 4
KPE054	Farm 35	Poultry	Gutu	2022-06-20	SAMN47409745	1141	ST10 Cplx	16	yes	<= 4		> 32	blaTEM-1, blaCTX-M-15, blaOXA-1	= 8		> 4	blaCTX-M-15, blaOXA-1	= 4	blaCTX-M-15, blaOXA-1	> 64	catA1, catB3	= 4	gyrA_S83L, qnrB1, aac(6')-Ib-cr5	<= 1		= 8	aac(3)-IIe, aac(6')-Ib-cr5	<= 0.03		> 64	gyrA_S83L, qnrB1, aac(6')-Ib-cr5	> 512	sul2	> 32	tet(A)	<= 0.25		> 16	dfrA14	KPE054	= 4	blaCTX-M-15, blaOXA-1	= 64	blaCTX-M-15, blaOXA-1	<= 0.06	blaCTX-M-15, blaOXA-1	= 8	blaCTX-M-15, blaOXA-1	= 4
KPE055	Farm 36	Poultry	Masvingo	2022-06-26	SAMN47409746	354	ST354 Cplx	13	yes	<= 4		> 32	blaCTX-M-1	<= 2		> 4	blaCTX-M-1	= 1	blaCTX-M-1	<= 8		> 8	gyrA_S83L, parC_S80I, gyrA_D87N	<= 1		<= 0.5		<= 0.03		> 64	gyrA_S83L, parC_S80I, gyrA_D87N	> 512	sul3	> 32	tet(A)	<= 0.25		> 16	dfrA14	KPE055	= 16	blaCTX-M-1	= 64	blaCTX-M-1	<= 0.06	blaCTX-M-1	= 8	blaCTX-M-1	= 2
KPE056	Farm 37	Poultry	Masvingo	2022-06-26	SAMN47409747	1141	ST10 Cplx	16	yes	<= 4		> 32	blaTEM-1, blaCTX-M-15, blaOXA-1	= 4		> 4	blaCTX-M-15, blaOXA-1	= 8	blaCTX-M-15, blaOXA-1	> 64	catA1, catB3	= 4	gyrA_S83L, qnrB1, aac(6')-Ib-cr5	<= 1		= 8	aac(3)-IIe, aac(6')-Ib-cr5	<= 0.03		> 64	gyrA_S83L, qnrB1, aac(6')-Ib-cr5	> 512	sul2	> 32	tet(A)	<= 0.25		> 16	dfrA14	KPE056	= 2	blaCTX-M-15, blaOXA-1	= 64	blaCTX-M-15, blaOXA-1	<= 0.06	blaCTX-M-15, blaOXA-1	= 8	blaCTX-M-15, blaOXA-1	= 4
KPE057	Farm 37	Poultry	Masvingo	2022-06-26	SAMN47409748	155	ST155 Cplx	15	yes	<= 4		> 32	blaCTX-M-14	= 8		> 4	blaCTX-M-14	= 0.5	blaCTX-M-14	= 64	cmlA1, catA1	> 8	gyrA_S83L, parC_S80I, qnrS, qnrB	<= 1		<= 0.5		<= 0.03		> 64	gyrA_S83L, parC_S80I, qnrS, qnrB	> 512	sul2, sul3	<= 2		<= 0.25		= 0.5		KPE057	= 8	blaCTX-M-14	= 16	blaCTX-M-14	<= 0.06	blaCTX-M-14	= 8	blaCTX-M-14	= 0.5
KPE058	Farm 38	Poultry	Chivi	2022-06-26	SAMN47409749	1266	not assigned	18	yes	<= 4		> 32	blaCTX-M-14, blaTEM-1, blaCTX-M-15, blaOXA-1	= 8		> 4	blaCTX-M-14, blaCTX-M-15, blaOXA-1	= 1	blaCTX-M-14, blaCTX-M-15, blaOXA-1	<= 8	catA1	= 2	gyrA_S83L, qnrS1, qnrB1, aac(6')-Ib-cr5	<= 1		<= 0.5	aac(3)-IIe, aac(6')-Ib-cr5	<= 0.03		> 64	gyrA_S83L, qnrS1, qnrB1, aac(6')-Ib-cr5	> 512	sul2	> 32	tet(A)	<= 0.25		> 16	dfrA14	KPE058	= 2	blaCTX-M-14, blaCTX-M-15, blaOXA-1	= 16	blaCTX-M-14, blaCTX-M-15, blaOXA-1	= 0.12	blaCTX-M-14, blaCTX-M-15, blaOXA-1	= 8	blaCTX-M-14, blaCTX-M-15, blaOXA-1	= 1
KPE059	Farm 38	Poultry	Chivi	2022-06-26	SAMN47409750	155	ST155 Cplx	11	yes	<= 4		> 32	blaCTX-M-14	= 16		> 4	blaCTX-M-14	= 1	blaCTX-M-14	> 64	cmlA1	> 8	gyrA_S83L, parC_S80I, qnrS	<= 1		<= 0.5		<= 0.03		> 64	gyrA_S83L, parC_S80I, qnrS	> 512		<= 2		<= 0.25		= 1		KPE059	= 2	blaCTX-M-14	= 8	blaCTX-M-14	<= 0.06	blaCTX-M-14	= 8	blaCTX-M-14	= 0.5
KPE060	Farm 39	Poultry	Zaka	2022-06-26	SAMN47409751	5853	not assigned	13	yes	<= 4		> 32	blaCTX-M-14	= 4		> 4	blaCTX-M-14	= 0.5	blaCTX-M-14	= 32	cmlA1	= 2	gyrA_S83L, gyrA_D87N	<= 1		<= 0.5		<= 0.03		> 64	gyrA_S83L, gyrA_D87N	> 512	sul3	<= 2		<= 0.25		<= 0.25		KPE060	= 2	blaCTX-M-14	= 8	blaCTX-M-14	<= 0.06	blaCTX-M-14	= 2	blaCTX-M-14	<= 0.25
KPE061	Farm 39	Poultry	Zaka	2022-06-26	SAMN47409752	5853	not assigned	13	yes	<= 4		> 32	blaCTX-M-14	<= 2		> 4	blaCTX-M-14	<= 0.25	blaCTX-M-14	= 32	cmlA1	= 2	gyrA_S83L, gyrA_D87N	<= 1		<= 0.5		<= 0.03		> 64	gyrA_S83L, gyrA_D87N	> 512	sul3	<= 2		<= 0.25		<= 0.25		KPE061	= 2	blaCTX-M-14	= 8	blaCTX-M-14	<= 0.06	blaCTX-M-14	= 4	blaCTX-M-14	= 0.5
KPE062	Farm 40	Poultry	Masvingo	2022-06-27	SAMN47409753	2170	ST155 Cplx	14	yes	<= 4		> 32	blaTEM, blaCTX-M-55	= 8		> 4	blaCTX-M-55	= 2	blaCTX-M-55	> 64	floR	= 8	gyrA_S83L, parC_S80I, gyrA_D87N	<= 1		<= 0.5		<= 0.03		> 64	gyrA_S83L, parC_S80I, gyrA_D87N	> 512	sul2, sul3	> 32	tet(A)	<= 0.25		> 16	dfrA14	KPE062	= 2	blaCTX-M-55	= 64	blaCTX-M-55	<= 0.06	blaCTX-M-55	= 2	blaCTX-M-55	= 4
KPE063	Farm 40	Poultry	Masvingo	2022-06-27	SAMN47409754	1141	ST10 Cplx	16	yes	<= 4		> 32	blaTEM-1, blaCTX-M-15, blaOXA-1	= 8		> 4	blaCTX-M-15, blaOXA-1	= 4	blaCTX-M-15, blaOXA-1	> 64	catA1, catB3	= 4	gyrA_S83L, qnrB1, aac(6')-Ib-cr5	<= 1		= 16	aac(3)-IIe, aac(6')-Ib-cr5	<= 0.03		> 64	gyrA_S83L, qnrB1, aac(6')-Ib-cr5	> 512	sul2	> 32	tet(A)	<= 0.25		> 16	dfrA14	KPE063	= 4	blaCTX-M-15, blaOXA-1	= 64	blaCTX-M-15, blaOXA-1	<= 0.06	blaCTX-M-15, blaOXA-1	= 4	blaCTX-M-15, blaOXA-1	= 8
KPE064	Farm 41	Poultry	Masvingo	2022-06-27	SAMN47409755	1196	not assigned	19	yes	<= 4		> 32	blaTEM, blaCTX-M-55	= 64	mph(A)	> 4	blaCTX-M-55	= 8	blaCTX-M-55	= 32	cmlA1	> 8	gyrA_S83L, parC_S80I, gyrA_D87N	<= 1		<= 0.5		<= 0.03		> 64	gyrA_S83L, parC_S80I, gyrA_D87N	> 512	sul1, sul3	> 32	tet(A)	<= 0.25		> 16	dfrA17	KPE064	= 8	blaCTX-M-55	> 64	blaCTX-M-55	<= 0.06	blaCTX-M-55	= 4	blaCTX-M-55	= 4
KPE065	Farm 41	Poultry	Masvingo	2022-06-27	SAMN47409756	1141	ST10 Cplx	16	yes	<= 4		> 32	blaTEM-1, blaCTX-M-15, blaOXA-1	= 4		> 4	blaCTX-M-15, blaOXA-1	= 4	blaCTX-M-15, blaOXA-1	> 64	catA1, catB3	= 4	gyrA_S83L, qnrB1, aac(6')-Ib-cr5	<= 1		= 16	aac(3)-IIe, aac(6')-Ib-cr5	<= 0.03		> 64	gyrA_S83L, qnrB1, aac(6')-Ib-cr5	> 512	sul2	> 32	tet(A)	<= 0.25		> 16	dfrA14	KPE065	= 8	blaCTX-M-15, blaOXA-1	= 64	blaCTX-M-15, blaOXA-1	<= 0.06	blaCTX-M-15, blaOXA-1	= 4	blaCTX-M-15, blaOXA-1	= 8
KPE066	Farm 42	Poultry	Mwenezi	2022-06-27	SAMN47409757	2170	ST155 Cplx	11	yes	<= 4		> 32	blaTEM, blaCTX-M-55	= 4		> 4	blaCTX-M-55	= 4	blaCTX-M-55	= 64	floR	= 8	gyrA_S83L, parC_S80I, gyrA_D87N	<= 1		<= 0.5		<= 0.03		> 64	gyrA_S83L, parC_S80I, gyrA_D87N	> 512	sul2	= 16	tet(A)	<= 0.25		= 1		KPE066	= 4	blaCTX-M-55	= 64	blaCTX-M-55	<= 0.06	blaCTX-M-55	= 2	blaCTX-M-55	= 4
KPE067	Farm 42	Poultry	Mwenezi	2022-06-27	SAMN47409758	69	ST69 Cplx	9	yes	<= 4		> 32	blaCTX-M-27, blaTEM-1	= 4		> 4	blaCTX-M-27	= 4	blaCTX-M-27	> 64	floR	<= 0.015		<= 1		<= 0.5		<= 0.03		= 8		> 512	sul2	= 32	tet(A)	<= 0.25		<= 0.25		KPE067	= 2	blaCTX-M-27	= 16	blaCTX-M-27	<= 0.06	blaCTX-M-27	= 4	blaCTX-M-27	= 4
KPE068	Farm 42	Poultry	Mwenezi	2022-06-27	SAMN47409759	10	ST10 Cplx	11	yes	<= 4		> 32	blaTEM-1, blaCTX-M-169	= 8		> 4	blaCTX-M-169	= 4	blaCTX-M-169	<= 8		= 8	gyrA_S83L, parC_S80I, gyrA_D87N	<= 1		= 1		<= 0.03		> 64	gyrA_S83L, parC_S80I, gyrA_D87N	> 512	sul1	> 32	tet(A)	<= 0.25		> 16	dfrA1	KPE068	= 1	blaCTX-M-169	= 16	blaCTX-M-169	<= 0.06	blaCTX-M-169	= 4	blaCTX-M-169	= 2
KPE069	Farm 43	Poultry	Masvingo	2022-07-02	SAMN47409760	1141	ST10 Cplx	16	yes	<= 4		> 32	blaTEM-1, blaCTX-M-15, blaOXA-1	= 8		> 4	blaCTX-M-15, blaOXA-1	= 4	blaCTX-M-15, blaOXA-1	> 64	catA1, catB3	= 4	gyrA_S83L, qnrB1, aac(6')-Ib-cr5	<= 1		> 16	aac(3)-IIe, aac(6')-Ib-cr5	<= 0.03		> 64	gyrA_S83L, qnrB1, aac(6')-Ib-cr5	> 512	sul2	> 32	tet(A)	<= 0.25		> 16	dfrA14	KPE069	= 4	blaCTX-M-15, blaOXA-1	= 64	blaCTX-M-15, blaOXA-1	<= 0.06	blaCTX-M-15, blaOXA-1	= 8	blaCTX-M-15, blaOXA-1	= 4
KPE070	Farm 43	Poultry	Masvingo	2022-07-02	SAMN47409761	155	ST155 Cplx	12	yes	<= 4		> 32	blaCTX-M-14	= 16		> 4	blaCTX-M-14	= 0.5	blaCTX-M-14	= 64	cmlA1	> 8	gyrA_S83L, parC_S80I, qnrS	<= 1		= 1		<= 0.03		> 64	gyrA_S83L, parC_S80I, qnrS	> 512	sul3	<= 2		<= 0.25		= 0.5		KPE070	= 2	blaCTX-M-14	= 32	blaCTX-M-14	<= 0.06	blaCTX-M-14	= 8	blaCTX-M-14	= 0.5
KPE071	Farm 43	Poultry	Masvingo	2022-07-02	SAMN47409762	1141	ST10 Cplx	16	yes	<= 4		> 32	blaTEM-1, blaCTX-M-15, blaOXA-1	= 8		> 4	blaCTX-M-15, blaOXA-1	= 4	blaCTX-M-15, blaOXA-1	> 64	catA1, catB3	= 4	gyrA_S83L, qnrB1, aac(6')-Ib-cr5	<= 1		= 16	aac(3)-IIe, aac(6')-Ib-cr5	<= 0.03		> 64	gyrA_S83L, qnrB1, aac(6')-Ib-cr5	> 512	sul2	> 32	tet(A)	<= 0.25		> 16	dfrA14	KPE071	= 8	blaCTX-M-15, blaOXA-1	= 64	blaCTX-M-15, blaOXA-1	<= 0.06	blaCTX-M-15, blaOXA-1	= 4	blaCTX-M-15, blaOXA-1	= 4
KPE072	Farm 44	Poultry	Masvingo	2022-07-02	SAMN47409763	1141	ST10 Cplx	16	yes	<= 4		> 32	blaTEM-1, blaCTX-M-15, blaOXA-1	= 8		> 4	blaCTX-M-15, blaOXA-1	= 4	blaCTX-M-15, blaOXA-1	> 64	catA1, catB3	= 4	gyrA_S83L, qnrB1, aac(6')-Ib-cr5	<= 1		= 16	aac(3)-IIe, aac(6')-Ib-cr5	<= 0.03		> 64	gyrA_S83L, qnrB1, aac(6')-Ib-cr5	> 512	sul2	> 32	tet(A)	<= 0.25		> 16	dfrA14	KPE072	= 8	blaCTX-M-15, blaOXA-1	= 64	blaCTX-M-15, blaOXA-1	<= 0.06	blaCTX-M-15, blaOXA-1	= 8	blaCTX-M-15, blaOXA-1	= 8
KPE073	Farm 44	Poultry	Masvingo	2022-07-02	SAMN47409764	162	ST469 Cplx	15	yes	<= 4		> 32	blaTEM-1, blaCTX-M-65	= 64	mph(A)	> 4	blaCTX-M-65	= 0.5	blaCTX-M-65	> 64	floR	= 8	gyrA_S83L, parC_S80I, gyrA_D87N	<= 1		<= 0.5		<= 0.03		> 64	gyrA_S83L, parC_S80I, gyrA_D87N	> 512	sul1, sul2	> 32	tet(A)	<= 0.25		> 16	dfrA17	KPE073	= 1	blaCTX-M-65	= 16	blaCTX-M-65	<= 0.06	blaCTX-M-65	= 2	blaCTX-M-65	= 1
KPE074	Farm 45	Poultry	Gutu	2022-07-02	SAMN47409765	2170	ST155 Cplx	11	yes	<= 4		> 32	blaTEM, blaCTX-M-55	= 8		> 4	blaCTX-M-55	= 4	blaCTX-M-55	= 64	floR	= 8	gyrA_S83L, parC_S80I, gyrA_D87N	<= 1		<= 0.5		<= 0.03		> 64	gyrA_S83L, parC_S80I, gyrA_D87N	> 512	sul2	= 16	tet(A)	<= 0.25		= 0.5		KPE074	= 2	blaCTX-M-55	= 32	blaCTX-M-55	<= 0.06	blaCTX-M-55	= 2	blaCTX-M-55	= 4
KPE075	Farm 45	Poultry	Gutu	2022-07-02	SAMN47409766	155	ST155 Cplx	12	yes	<= 4		> 32	blaCTX-M-14	= 16		> 4	blaCTX-M-14	= 0.5	blaCTX-M-14	= 64	cmlA1	> 8	gyrA_S83L, parC_S80I, qnrS	<= 1		<= 0.5		<= 0.03		> 64	gyrA_S83L, parC_S80I, qnrS	> 512	sul3	<= 2		<= 0.25		= 0.5		KPE075	= 2	blaCTX-M-14	= 16	blaCTX-M-14	<= 0.06	blaCTX-M-14	= 8	blaCTX-M-14	= 0.5
KPE076	Farm 46	Poultry	Masvingo	2022-07-07	SAMN47409767	424	not assigned	13	yes	<= 4		> 32	blaCTX-M-14	= 8	mef(B)	> 4	blaCTX-M-14	= 1	blaCTX-M-14	= 32	cmlA1	> 8	gyrA_S83L, parC_S80I, gyrA_D87N	<= 1		<= 0.5		<= 0.03		> 64	gyrA_S83L, parC_S80I, gyrA_D87N	> 512	sul3	<= 2		<= 0.25		> 16	dfrA12	KPE076	= 2	blaCTX-M-14	= 16	blaCTX-M-14	= 0.12	blaCTX-M-14	= 8	blaCTX-M-14	= 1
KPE077	Farm 46	Poultry	Masvingo	2022-07-07	SAMN47409768	189	ST165 Cplx	15	yes	<= 4		> 32	blaCTX-M-14	= 8		> 4	blaCTX-M-14	= 1	blaCTX-M-14	= 64	cmlA1	= 4	gyrA_S83L, gyrA_D87N, parC_S80R	<= 1		<= 0.5		<= 0.03		> 64	gyrA_S83L, gyrA_D87N, parC_S80R	> 512	sul3	<= 2		<= 0.25		<= 0.25		KPE077	= 4	blaCTX-M-14	= 64	blaCTX-M-14	<= 0.06	blaCTX-M-14	= 8	blaCTX-M-14	= 2
KPE078	Farm 46	Poultry	Masvingo	2022-07-07	SAMN47409769	189	ST165 Cplx	15	yes	<= 4		> 32	blaCTX-M-14	= 8		> 4	blaCTX-M-14	= 1	blaCTX-M-14	= 32	cmlA1	= 4	gyrA_S83L, gyrA_D87N, parC_S80R	<= 1		= 1		<= 0.03		> 64	gyrA_S83L, gyrA_D87N, parC_S80R	> 512	sul3	<= 2		<= 0.25		<= 0.25		KPE078	= 4	blaCTX-M-14	= 32	blaCTX-M-14	= 0.12	blaCTX-M-14	= 8	blaCTX-M-14	= 1
KPE079	Farm 47	Poultry	Masvingo	2022-07-07	n/a; genome did not pass quality control				yes	<= 4		> 32		= 8		> 4		= 4		> 64		= 8		<= 1		= 1		<= 0.03		> 64		> 512		> 32		<= 0.25		> 16		KPE079	= 2		= 16		<= 0.06		= 2		= 2
KPE080	Farm 47	Poultry	Masvingo	2022-07-07	SAMN47409770	2170	ST155 Cplx	14	yes	<= 4		> 32	blaTEM, blaCTX-M-55	= 8		> 4	blaCTX-M-55	= 2	blaCTX-M-55	> 64	floR	= 8	gyrA_S83L, parC_S80I, gyrA_D87N	<= 1		<= 0.5		<= 0.03		> 64	gyrA_S83L, parC_S80I, gyrA_D87N	> 512	sul2, sul3	= 32	tet(A)	<= 0.25		> 16	dfrA14	KPE080	= 2	blaCTX-M-55	= 32	blaCTX-M-55	<= 0.06	blaCTX-M-55	= 2	blaCTX-M-55	= 4
KPE081	Farm 47	Poultry	Masvingo	2022-07-07	SAMN47409771	2170	ST155 Cplx	6	yes	<= 4		> 32	blaTEM, blaCTX-M-55	= 8		> 4	blaCTX-M-55	= 4	blaCTX-M-55	<= 8		= 8	gyrA_S83L, parC_S80I, gyrA_D87N	<= 1		= 1		<= 0.03		> 64	gyrA_S83L, parC_S80I, gyrA_D87N	= 512		<= 2		<= 0.25		= 0.5		KPE081	= 4	blaCTX-M-55	= 32	blaCTX-M-55	<= 0.06	blaCTX-M-55	= 2	blaCTX-M-55	= 2
KPE082	Farm 48	Poultry	Masvingo	2022-07-07	SAMN47409772	5853	not assigned	13	yes	<= 4		> 32	blaCTX-M-14	<= 2		> 4	blaCTX-M-14	= 0.5	blaCTX-M-14	= 32	cmlA1	= 2	gyrA_S83L, gyrA_D87N	<= 1		<= 0.5		<= 0.03		> 64	gyrA_S83L, gyrA_D87N	> 512	sul3	<= 2		<= 0.25		<= 0.25		KPE082	= 2	blaCTX-M-14	= 8	blaCTX-M-14	<= 0.06	blaCTX-M-14	= 2	blaCTX-M-14	<= 0.25
KPE083	Farm 48	Poultry	Masvingo	2022-07-07	SAMN47409773	1485	ST648 Cplx	17	yes	<= 4		> 32	blaCTX-M-14, blaTEM-1	= 4		> 4	blaCTX-M-14	<= 0.25	blaCTX-M-14	= 32	cmlA1	= 8	gyrA_S83L, parC_S80I, qnrS1, gyrA_D87N	<= 1		<= 0.5		<= 0.03		> 64	gyrA_S83L, parC_S80I, qnrS1, gyrA_D87N	> 512	sul2, sul3	> 32	tet(A)	<= 0.25		<= 0.25		KPE083	= 2	blaCTX-M-14	= 8	blaCTX-M-14	<= 0.06	blaCTX-M-14	= 4	blaCTX-M-14	<= 0.25
KPE084	Farm 48	Poultry	Masvingo	2022-07-07	SAMN47409774	1485	ST648 Cplx	15	yes	<= 4		> 32	blaCTX-M-14	= 4		> 4	blaCTX-M-14	<= 0.25	blaCTX-M-14	= 32	cmlA1	= 8	gyrA_S83L, parC_S80I, qnrS1, gyrA_D87N	<= 1		<= 0.5		<= 0.03		> 64	gyrA_S83L, parC_S80I, qnrS1, gyrA_D87N	> 512	sul3	> 32	tet(A)	<= 0.25		<= 0.25		KPE084	= 2	blaCTX-M-14	= 16	blaCTX-M-14	<= 0.06	blaCTX-M-14	= 4	blaCTX-M-14	= 0.5
KPE085	Farm 48	Poultry	Masvingo	2022-07-07	SAMN47409775	5853	not assigned	13	yes	<= 4		> 32	blaCTX-M-14	<= 2		> 4	blaCTX-M-14	= 0.5	blaCTX-M-14	= 32	cmlA1	= 4	gyrA_S83L, gyrA_D87N	<= 1		<= 0.5		<= 0.03		> 64	gyrA_S83L, gyrA_D87N	> 512	sul3	<= 2		<= 0.25		<= 0.25		KPE085	= 2	blaCTX-M-14	= 8	blaCTX-M-14	<= 0.06	blaCTX-M-14	= 2	blaCTX-M-14	= 0.5
KPE086	Farm 49	Poultry	Chivi	2022-07-07	SAMN47409776	1141	ST10 Cplx	16	yes	<= 4		> 32	blaTEM-1, blaCTX-M-15, blaOXA-1	= 4		> 4	blaCTX-M-15, blaOXA-1	= 4	blaCTX-M-15, blaOXA-1	> 64	catA1, catB3	= 4	gyrA_S83L, qnrB1, aac(6')-Ib-cr5	<= 1		= 16	aac(3)-IIe, aac(6')-Ib-cr5	<= 0.03		> 64	gyrA_S83L, qnrB1, aac(6')-Ib-cr5	> 512	sul2	> 32	tet(A)	<= 0.25		> 16	dfrA14	KPE086	= 4	blaCTX-M-15, blaOXA-1	= 64	blaCTX-M-15, blaOXA-1	<= 0.06	blaCTX-M-15, blaOXA-1	= 4	blaCTX-M-15, blaOXA-1	= 4
KPE087	Farm 49	Poultry	Chivi	2022-07-07	SAMN47409777	1141	ST10 Cplx	16	yes	<= 4		> 32	blaTEM-1, blaCTX-M-15, blaOXA-1	= 8		> 4	blaCTX-M-15, blaOXA-1	= 4	blaCTX-M-15, blaOXA-1	> 64	catA1, catB3	= 4	gyrA_S83L, qnrB1, aac(6')-Ib-cr5	<= 1		= 8	aac(3)-IIe, aac(6')-Ib-cr5	<= 0.03		> 64	gyrA_S83L, qnrB1, aac(6')-Ib-cr5	> 512	sul2	> 32	tet(A)	<= 0.25		> 16	dfrA14	KPE087	= 8	blaCTX-M-15, blaOXA-1	= 64	blaCTX-M-15, blaOXA-1	<= 0.06	blaCTX-M-15, blaOXA-1	= 4	blaCTX-M-15, blaOXA-1	= 4
KPE088	Farm 49	Poultry	Chivi	2022-07-07	SAMN47409778	155	ST155 Cplx	12	yes	<= 4		> 32	blaCTX-M-14	= 16		> 4	blaCTX-M-14	= 0.5	blaCTX-M-14	= 64	cmlA1	> 8	gyrA_S83L, parC_S80I, qnrS	<= 1		<= 0.5		<= 0.03		> 64	gyrA_S83L, parC_S80I, qnrS	> 512	sul3	<= 2		<= 0.25		= 0.5		KPE088	= 2	blaCTX-M-14	= 16	blaCTX-M-14	<= 0.06	blaCTX-M-14	= 8	blaCTX-M-14	= 0.5
KPE089	Farm 49	Poultry	Chivi	2022-07-07	SAMN47409779	1141	ST10 Cplx	16	yes	<= 4		> 32	blaTEM-1, blaCTX-M-15, blaOXA-1	= 4		> 4	blaCTX-M-15, blaOXA-1	= 4	blaCTX-M-15, blaOXA-1	> 64	catA1, catB3	= 4	gyrA_S83L, qnrB1, aac(6')-Ib-cr5	<= 1		> 16	aac(3)-IIe, aac(6')-Ib-cr5	<= 0.03		> 64	gyrA_S83L, qnrB1, aac(6')-Ib-cr5	> 512	sul2	> 32	tet(A)	<= 0.25		> 16	dfrA14	KPE089	= 32	blaCTX-M-15, blaOXA-1	> 64	blaCTX-M-15, blaOXA-1	= 0.12	blaCTX-M-15, blaOXA-1	= 16	blaCTX-M-15, blaOXA-1	= 8
KPE090	Farm 49	Poultry	Chivi	2022-07-07	SAMN47409780	1196	not assigned	20	yes	<= 4		> 32	blaTEM, blaCTX-M-55	= 16	mph(A)	> 4	blaCTX-M-55	= 4	blaCTX-M-55	= 32	cmlA1	> 8	gyrA_S83L, parC_S80I, gyrA_D87N	<= 1		<= 0.5		<= 0.03		> 64	gyrA_S83L, parC_S80I, gyrA_D87N	> 512	sul1, sul3	> 32	tet(A)	<= 0.25		> 16	dfrA17	KPE090	= 8	blaCTX-M-55	> 64	blaCTX-M-55	<= 0.06	blaCTX-M-55	= 4	blaCTX-M-55	= 4
KPE091	Farm 49	Poultry	Chivi	2022-07-07	SAMN47409781	1485	ST648 Cplx	17	yes	<= 4		> 32	blaCTX-M-14, blaTEM-1	<= 2		= 4	blaCTX-M-14	<= 0.25	blaCTX-M-14	= 32	cmlA1	= 8	gyrA_S83L, parC_S80I, qnrS1, gyrA_D87N	<= 1		<= 0.5		<= 0.03		> 64	gyrA_S83L, parC_S80I, qnrS1, gyrA_D87N	> 512	sul2, sul3	> 32	tet(A)	<= 0.25		<= 0.25		KPE091	= 1	blaCTX-M-14	= 8	blaCTX-M-14	<= 0.06	blaCTX-M-14	= 4	blaCTX-M-14	<= 0.25
KPE092	Farm 50	Poultry	Masvingo	2022-07-12	SAMN47409782	155	ST155 Cplx	12	yes	<= 4		> 32	blaCTX-M-14	= 16		> 4	blaCTX-M-14	= 1	blaCTX-M-14	> 64	cmlA1	> 8	gyrA_S83L, parC_S80I, qnrS	<= 1		<= 0.5		<= 0.03		> 64	gyrA_S83L, parC_S80I, qnrS	> 512	sul3	<= 2		<= 0.25		= 0.5		KPE092	= 4	blaCTX-M-14	= 16	blaCTX-M-14	<= 0.06	blaCTX-M-14	= 8	blaCTX-M-14	= 1
KPE093	Farm 50	Poultry	Masvingo	2022-07-12	SAMN47409783	2170	ST155 Cplx	12	yes	<= 4		> 32	blaTEM, blaCTX-M-55	= 8		> 4	blaCTX-M-55	= 4	blaCTX-M-55	> 64	floR	= 8	gyrA_S83L, parC_S80I, gyrA_D87N	<= 1		<= 0.5		<= 0.03		> 64	gyrA_S83L, parC_S80I, gyrA_D87N	> 512	sul2	> 32	tet(A)	<= 0.25		> 16	dfrA14	KPE093	= 2	blaCTX-M-55	= 32	blaCTX-M-55	<= 0.06	blaCTX-M-55	= 2	blaCTX-M-55	= 4
KPE094	Farm 50	Poultry	Masvingo	2022-07-12	SAMN47409784	1196	not assigned	20	yes	<= 4		> 32	blaTEM, blaCTX-M-55	= 32	mph(A)	> 4	blaCTX-M-55	= 4	blaCTX-M-55	= 32	cmlA1	> 8	gyrA_S83L, parC_S80I, gyrA_D87N	<= 1		<= 0.5		<= 0.03		> 64	gyrA_S83L, parC_S80I, gyrA_D87N	> 512	sul1, sul3	> 32	tet(A)	<= 0.25		> 16	dfrA17	KPE094	= 8	blaCTX-M-55	= 64	blaCTX-M-55	<= 0.06	blaCTX-M-55	= 4	blaCTX-M-55	= 4
KPE095	Farm 50	Poultry	Masvingo	2022-07-12	SAMN47409785	155	ST155 Cplx	12	yes	<= 4		> 32	blaCTX-M-14	= 8		> 4	blaCTX-M-14	= 0.5	blaCTX-M-14	> 64	cmlA1	> 8	gyrA_S83L, parC_S80I, qnrS	<= 1		<= 0.5		<= 0.03		> 64	gyrA_S83L, parC_S80I, qnrS	> 512	sul3	<= 2		<= 0.25		= 0.5		KPE095	= 2	blaCTX-M-14	= 8	blaCTX-M-14	<= 0.06	blaCTX-M-14	= 8	blaCTX-M-14	= 0.5
KPE096	Farm 50	Poultry	Masvingo	2022-07-12	SAMN47409786	69	ST69 Cplx	9	yes	<= 4		> 32	blaCTX-M-27, blaTEM-1	<= 2		> 4	blaCTX-M-27	= 2	blaCTX-M-27	> 64	floR	<= 0.015		<= 1		<= 0.5		<= 0.03		<= 4		> 512	sul2	> 32	tet(A)	<= 0.25		<= 0.25		KPE096	= 2	blaCTX-M-27	= 16	blaCTX-M-27	<= 0.06	blaCTX-M-27	= 4	blaCTX-M-27	= 2
KPE097	Farm 50	Poultry	Masvingo	2022-07-12	SAMN47409787	155	ST155 Cplx	12	yes	<= 4		> 32	blaCTX-M-14	= 8		= 4	blaCTX-M-14	= 0.5	blaCTX-M-14	> 64	cmlA1	> 8	gyrA_S83L, parC_S80I, qnrS	<= 1		<= 0.5		<= 0.03		> 64	gyrA_S83L, parC_S80I, qnrS	> 512	sul3	<= 2		<= 0.25		= 0.5		KPE097	= 2	blaCTX-M-14	= 8	blaCTX-M-14	<= 0.06	blaCTX-M-14	= 8	blaCTX-M-14	= 0.5
KPE098	Farm 50	Poultry	Masvingo	2022-07-12	SAMN47409788	1196	not assigned	20	yes	<= 4		> 32	blaTEM, blaCTX-M-55	= 16	mph(A)	> 4	blaCTX-M-55	= 4	blaCTX-M-55	= 64	cmlA1	> 8	gyrA_S83L, parC_S80I, gyrA_D87N	<= 1		<= 0.5		<= 0.03		> 64	gyrA_S83L, parC_S80I, gyrA_D87N	> 512	sul1, sul3	> 32	tet(A)	<= 0.25		> 16	dfrA17	KPE098	= 4	blaCTX-M-55	= 32	blaCTX-M-55	<= 0.06	blaCTX-M-55	= 4	blaCTX-M-55	= 4
KPE099	Market 1	Poultry	Bikita	2022-07-20	SAMN47409789	1141	ST10 Cplx	16	yes	<= 4		> 32	blaTEM, blaCTX-M-15, blaOXA-1	= 4		> 4	blaCTX-M-15, blaOXA-1	= 8	blaCTX-M-15, blaOXA-1	> 64	catA1, catB3	= 4	gyrA_S83L, qnrB1, aac(6')-Ib-cr5	<= 1		= 16	aac(3)-IIe, aac(6')-Ib-cr5	<= 0.03		> 64	gyrA_S83L, qnrB1, aac(6')-Ib-cr5	> 512	sul2	> 32	tet(A)	<= 0.25		> 16	dfrA14	KPE099	= 4	blaCTX-M-15, blaOXA-1	= 32	blaCTX-M-15, blaOXA-1	<= 0.06	blaCTX-M-15, blaOXA-1	= 8	blaCTX-M-15, blaOXA-1	= 4
KPE100	Market 1	Poultry	Bikita	2022-07-20	SAMN47409790	1196	not assigned	20	yes	<= 4		> 32	blaTEM, blaCTX-M-55	= 16	mph(A)	> 4	blaCTX-M-55	= 4	blaCTX-M-55	= 64	cmlA1	> 8	gyrA_S83L, parC_S80I, gyrA_D87N	<= 1		<= 0.5		<= 0.03		> 64	gyrA_S83L, parC_S80I, gyrA_D87N	> 512	sul1, sul3	> 32	tet(A)	<= 0.25		> 16	dfrA17	KPE100	= 4	blaCTX-M-55	= 32	blaCTX-M-55	<= 0.06	blaCTX-M-55	= 8	blaCTX-M-55	= 4
KPE101	Market 2	Poultry	Masvingo	2022-07-20	SAMN47409791	1196	not assigned	20	yes	<= 4		> 32	blaTEM, blaCTX-M-55	= 4	mph(A)	= 4	blaCTX-M-55	<= 0.25	blaCTX-M-55	= 32	cmlA1	= 8	gyrA_S83L, parC_S80I, gyrA_D87N	<= 1		= 1		<= 0.03		> 64	gyrA_S83L, parC_S80I, gyrA_D87N	> 512	sul1, sul3	> 32	tet(A)	<= 0.25		<= 0.25	dfrA17	KPE101	= 1	blaCTX-M-55	= 4	blaCTX-M-55	<= 0.06	blaCTX-M-55	= 4	blaCTX-M-55	= 0.5
KPE102	Market 2	Poultry	Masvingo	2022-07-20	SAMN47409792	131	ST131 Cplx	19	yes	<= 4		> 32	blaTEM-1, blaCTX-M-65, blaOXA-1	= 32	mph(A)	> 4	blaCTX-M-65, blaOXA-1	= 1	blaCTX-M-65, blaOXA-1	> 64	floR	= 8	gyrA_S83L, parC_S80I, gyrA_D87N, aac(6')-Ib-cr5	<= 1		<= 0.5	aac(3)-IId, aac(6')-Ib-cr5	<= 0.03		> 64	gyrA_S83L, parC_S80I, gyrA_D87N, aac(6')-Ib-cr5	> 512	sul1, sul2	> 32	tet(A)	<= 0.25		> 16	dfrA14, dfrA17	KPE102	= 2	blaCTX-M-65, blaOXA-1	= 32	blaCTX-M-65, blaOXA-1	= 0.12	blaCTX-M-65, blaOXA-1	= 4	blaCTX-M-65, blaOXA-1	= 1
KPE103	Market 3	Poultry	Masvingo	2022-07-20	SAMN47409793	1485	ST648 Cplx	17	yes	<= 4		> 32	blaCTX-M-14, blaTEM-1	= 16		> 4	blaCTX-M-14	= 4	blaCTX-M-14	= 64	cmlA1	> 8	gyrA_S83L, parC_S80I, qnrS1, gyrA_D87N	<= 1		<= 0.5		<= 0.03		> 64	gyrA_S83L, parC_S80I, qnrS1, gyrA_D87N	> 512	sul2, sul3	> 32	tet(A)	<= 0.25		> 16		KPE103	= 8	blaCTX-M-14	= 32	blaCTX-M-14	<= 0.06	blaCTX-M-14	= 8	blaCTX-M-14	= 4
KPE104	Market 4	Poultry	Masvingo	2022-07-25	SAMN47409794	162	ST469 Cplx	15	yes	<= 4		> 32	blaTEM-1, blaCTX-M-65	<= 2	mph(A)	> 4	blaCTX-M-65	> 8	blaCTX-M-65	<= 8	floR	> 8	gyrA_S83L, parC_S80I, gyrA_D87N	<= 1		> 16		<= 0.03		> 64	gyrA_S83L, parC_S80I, gyrA_D87N	> 512	sul1, sul2	<= 2	tet(A)	<= 0.25		> 16	dfrA17	KPE104	= 16	blaCTX-M-65	> 64	blaCTX-M-65	<= 0.06	blaCTX-M-65	= 8	blaCTX-M-65	= 16
KPE105	Market 4	Poultry	Masvingo	2022-07-25	SAMN47409795	2170	ST155 Cplx	14	yes	<= 4		> 32	blaTEM, blaCTX-M-55	= 8		> 4	blaCTX-M-55	= 2	blaCTX-M-55	> 64	floR	= 8	gyrA_S83L, parC_S80I, gyrA_D87N	<= 1		<= 0.5		<= 0.03		> 64	gyrA_S83L, parC_S80I, gyrA_D87N	> 512	sul2, sul3	> 32	tet(A)	<= 0.25		> 16	dfrA14	KPE105	= 2	blaCTX-M-55	= 16	blaCTX-M-55	<= 0.06	blaCTX-M-55	= 2	blaCTX-M-55	= 2
KPE106	Market 5	Poultry	Masvingo	2022-07-25	SAMN47409796	1141	ST10 Cplx	16	yes	<= 4		> 32	blaTEM-1, blaCTX-M-15, blaOXA-1	= 4		> 4	blaCTX-M-15, blaOXA-1	= 4	blaCTX-M-15, blaOXA-1	> 64	catA1, catB3	= 4	gyrA_S83L, qnrB1, aac(6')-Ib-cr5	<= 1		= 16	aac(3)-IIe, aac(6')-Ib-cr5	<= 0.03		> 64	gyrA_S83L, qnrB1, aac(6')-Ib-cr5	> 512	sul2	> 32	tet(A)	<= 0.25		> 16	dfrA14	KPE106	= 4	blaCTX-M-15, blaOXA-1	= 32	blaCTX-M-15, blaOXA-1	<= 0.06	blaCTX-M-15, blaOXA-1	= 4	blaCTX-M-15, blaOXA-1	= 2
KPE107	Market 5	Poultry	Masvingo	2022-07-30	SAMN47409797	10	ST10 Cplx	14	yes	<= 4		> 32	blaTEM-1, blaCTX-M-1	<= 2		> 4	blaCTX-M-1	= 1	blaCTX-M-1	= 64	cmlA1	= 4	gyrA_S83L, gyrA_D87N, parC_S80R	<= 1		<= 0.5		<= 0.03		> 64	gyrA_S83L, gyrA_D87N, parC_S80R	> 512	sul2, sul3	> 32	tet(A)	<= 0.25		> 16	dfrA12	KPE107	= 4	blaCTX-M-1	= 8	blaCTX-M-1	<= 0.06	blaCTX-M-1	= 2	blaCTX-M-1	= 1
KPE108	Market 5	Poultry	Masvingo	2022-07-30	SAMN47409798	10	ST10 Cplx	14	yes	<= 4		> 32	blaTEM-1, blaCTX-M-1	= 4		> 4	blaCTX-M-1	= 0.5	blaCTX-M-1	= 64	cmlA1	= 4	gyrA_S83L, gyrA_D87N, parC_S80R	<= 1		= 1		<= 0.03		> 64	gyrA_S83L, gyrA_D87N, parC_S80R	> 512	sul2, sul3	> 32	tet(A)	= 0.5		> 16	dfrA12	KPE108	= 2	blaCTX-M-1	= 8	blaCTX-M-1	<= 0.06	blaCTX-M-1	= 2	blaCTX-M-1	= 0.5
KPE109	Market 6	Poultry	Masvingo	2022-07-30	SAMN47409799	1196	not assigned	19	yes	<= 4		> 32	blaTEM, blaCTX-M-55	= 64	mph(A)	> 4	blaCTX-M-55	= 4	blaCTX-M-55	= 64	cmlA1	> 8	gyrA_S83L, parC_S80I, gyrA_D87N	<= 1		<= 0.5		<= 0.03		> 64	gyrA_S83L, parC_S80I, gyrA_D87N	> 512	sul1, sul3	> 32	tet(A)	<= 0.25		> 16	dfrA17	KPE109	= 8	blaCTX-M-55	= 64	blaCTX-M-55	= 0.12	blaCTX-M-55	= 8	blaCTX-M-55	= 8
KPE110	Market 7	Poultry	Masvingo	2022-07-30	SAMN47409800	2170	ST155 Cplx	12	yes	<= 4		> 32	blaTEM, blaCTX-M-55	= 8		> 4	blaCTX-M-55	= 4	blaCTX-M-55	> 64	floR	= 8	gyrA_S83L, parC_S80I, gyrA_D87N	<= 1		<= 0.5		<= 0.03		> 64	gyrA_S83L, parC_S80I, gyrA_D87N	> 512	sul2	> 32	tet(A)	<= 0.25		> 16	dfrA14	KPE110	= 2	blaCTX-M-55	= 16	blaCTX-M-55	<= 0.06	blaCTX-M-55	= 2	blaCTX-M-55	= 2
KPE111	Market 8	Poultry	Masvingo	2022-07-30	SAMN47409801	1196	not assigned	17	yes	<= 4		> 32	blaCTX-M-14, blaTEM-1	= 4		> 4	blaCTX-M-14	= 0.5	blaCTX-M-14	> 64	cmlA1	> 8	gyrA_S83L, parC_S80I, qnrS1, gyrA_D87N	<= 1		<= 0.5		<= 0.03		> 64	gyrA_S83L, parC_S80I, qnrS1, gyrA_D87N	> 512	sul3	> 32	tet(A)	<= 0.25		<= 0.25		KPE111	= 4	blaCTX-M-14	= 8	blaCTX-M-14	<= 0.06	blaCTX-M-14	= 8	blaCTX-M-14	= 0.5
KPE112	Market 8	Poultry	Masvingo	2022-08-03	SAMN47409802	5853	not assigned	13	yes	<= 4		> 32	blaCTX-M-14	<= 2		= 4	blaCTX-M-14	<= 0.25	blaCTX-M-14	= 32	cmlA1	= 2	gyrA_S83L, gyrA_D87N	<= 1		<= 0.5		<= 0.03		> 64	gyrA_S83L, gyrA_D87N	> 512	sul3	<= 2		<= 0.25		<= 0.25		KPE112	= 2	blaCTX-M-14	= 8	blaCTX-M-14	<= 0.06	blaCTX-M-14	= 2	blaCTX-M-14	<= 0.25
KPE113	Market 8	Poultry	Masvingo	2022-08-03	SAMN47409803	1196	not assigned	20	yes	<= 4		> 32	blaTEM, blaCTX-M-3, blaCTX-M-55	= 16	mph(A)	> 4	blaCTX-M-3, blaCTX-M-55	= 4	blaCTX-M-3, blaCTX-M-55	= 64	cmlA1	> 8	gyrA_S83L, parC_S80I, gyrA_D87N	<= 1		<= 0.5		<= 0.03		> 64	gyrA_S83L, parC_S80I, gyrA_D87N	> 512	sul1, sul3	> 32	tet(A)	<= 0.25		> 16	dfrA17	KPE113	= 8	blaCTX-M-3, blaCTX-M-55	= 32	blaCTX-M-3, blaCTX-M-55	<= 0.06	blaCTX-M-3, blaCTX-M-55	= 8	blaCTX-M-3, blaCTX-M-55	= 4
KPE114	Market 9	Poultry	Masvingo	2022-08-05	SAMN47409804	1141	ST10 Cplx	16	yes	<= 4		> 32	blaTEM-1, blaCTX-M-15, blaOXA-1	= 8		> 4	blaCTX-M-15, blaOXA-1	= 4	blaCTX-M-15, blaOXA-1	> 64	catA1, catB3	= 4	gyrA_S83L, qnrB1, aac(6')-Ib-cr5	<= 1		= 16	aac(3)-IIe, aac(6')-Ib-cr5	<= 0.03		> 64	gyrA_S83L, qnrB1, aac(6')-Ib-cr5	> 512	sul2	> 32	tet(A)	<= 0.25		> 16	dfrA14	KPE114	= 8	blaCTX-M-15, blaOXA-1	= 64	blaCTX-M-15, blaOXA-1	<= 0.06	blaCTX-M-15, blaOXA-1	= 4	blaCTX-M-15, blaOXA-1	= 4
KPE115	Market 9	Poultry	Masvingo	2022-08-05	SAMN47409805	5853	not assigned	13	yes	<= 4		> 32	blaCTX-M-14	<= 2		> 4	blaCTX-M-14	= 0.5	blaCTX-M-14	= 32	cmlA1	= 2	gyrA_S83L, gyrA_D87N	<= 1		<= 0.5		<= 0.03		> 64	gyrA_S83L, gyrA_D87N	> 512	sul3	<= 2		<= 0.25		= 0.5		KPE115	= 2	blaCTX-M-14	= 8	blaCTX-M-14	<= 0.06	blaCTX-M-14	= 4	blaCTX-M-14	= 0.5
KPE116	Market 9	Poultry	Masvingo	2022-08-05	SAMN47409806	189	ST165 Cplx	15	yes	<= 4		> 32	blaCTX-M-14	= 8		> 4	blaCTX-M-14	= 1	blaCTX-M-14	= 64	cmlA1	= 8	gyrA_S83L, gyrA_D87N, parC_S80R	<= 1		<= 0.5		<= 0.03		> 64	gyrA_S83L, gyrA_D87N, parC_S80R	> 512	sul3	<= 2		<= 0.25		<= 0.25		KPE116	= 4	blaCTX-M-14	= 16	blaCTX-M-14	= 0.12	blaCTX-M-14	= 8	blaCTX-M-14	= 1
KPE117	Market 10	Poultry	Masvingo	2022-08-05	SAMN47409807	1485	ST648 Cplx	17	yes	<= 4		> 32	blaCTX-M-14, blaTEM-1	= 4		> 4	blaCTX-M-14	= 0.5	blaCTX-M-14	= 32	cmlA1	= 8	gyrA_S83L, parC_S80I, qnrS1, gyrA_D87N	<= 1		<= 0.5		<= 0.03		> 64	gyrA_S83L, parC_S80I, qnrS1, gyrA_D87N	> 512	sul2, sul3	> 32	tet(A)	<= 0.25		<= 0.25		KPE117	= 2	blaCTX-M-14	= 8	blaCTX-M-14	<= 0.06	blaCTX-M-14	= 4	blaCTX-M-14	<= 0.25
[truncated: 11 more columns]

## Sheet: Table S2
Table S2. Summary of plasmids harbouring blaCTX-M variants.
Accession number	Genome accession	Isolate	Rep type	size	AMR	Disinfecant	Heavy Metal Tolerance
SAMN47409739	JBOCDY000000000	KPE012	IncFIB(K)	132986	sul1, qnrB2, blaCTX-M-27, tet(A)
SAMN47409740	JBOCDX000000000	KPE024	IncFIB(AP001918)	152409	tet(A), aph(6)-Id, aph(3'')-Ib, sul2, mph(A), sul1, aadA5, dfrA17, blaCTX-M-65, blaTEM-1	qacEdelta1
SAMN47409741	JBOCDW000000000	KPE047	IncI1-I(Alpha)	90166	blaCTX-M-14, fosA3
SAMN47409742	JBOCDV000000000	KPE051	IncHI2	337792	tet(A), dfrA14, qnrB1, aac(3)-IIe, blaCTX-M-15, catB3, blaOXA-1, aac(6')-Ib-cr5, blaTEM-1, sul2, aadA1, catA1		terABCDEWYZ, merRBDE, pcoS, arsBCHR
SAMN47409746	JBOCDU000000000	KPE055	IncI1-I(Alpha)	95057	blaCTX-M-1
SAMN47409748	JBOCDT000000000	KPE057	IncHI2	226968	aph(6)-Id, aph(3'')-Ib, sul3, aadA1, cmlA1, aadA2, blaCTX-M-14, fosA3, qnrS	qacL	terACDEWXYZ
SAMN47409749	JBOCDS000000000	KPE058	IncY	102175	fosA3, blaCTX-M-14
SAMN47409754	JBOCDR000000000	KPE063	IncHI2	337796	dfrA14, qnrB1, blaCTX-M-15, aac(3)-IIe, blaOXA-1, blaTEM-1, aph(6)-Id, aph(3'')-Ib, sul2, aadA1		terABCDEWYZ, merRBDE, pcoS, arsBCHR
SAMN47409758	JBOCDQ000000000	KPE067	IncFIA	161285	blaCTX-M-27,blaTEM-1
SAMN47409759	JBOCDP000000000	KPE068	p0111	233310	tet(A), sul1, aadA1, dfrA1, blaCTX-M-169, blaTEM-1		merACDEPRT
SAMN47409760	JBOCDO000000000	KPE069	IncHI2	333783	tet(A), dfrA14, qnrB1, aac(3)-IIe, blaCTX-M-15, blaOXA-1, blaTEM-1, aph(6)-Id, aph(3'')-Ib, sul2, aadA1		terABCDEWYZ, merRBDE, pcoS, arsBCHR
SAMN47409761	JBOCDN000000000	KPE070	IncHI2	226968	aph(6)-Id, aph(3'')-Ib, sul3, aadA1, aadA2, blaCTX-M-14, fosA3, qnrS	qacL	terACDEWXYZ
SAMN47409764	JBOCDM000000000	KPE073	IncFIB(AP001918)	147059	tet(A), aph(6)-Id, aph(3'')-Ib, sul2, sul1, aadA5, dfrA17, blaCTX-M-65, blaTEM-1	qacEdelta1
SAMN47409767	JBOCDL000000000	KPE076	IncY	105941	fosA3, blaCTX-M-14
SAMN47409769	JBOCDK000000000	KPE078	IncHI2	167369	aph(6)-Id, aph(3'')-Ib, sul3, aadA1, cmlA1, aadA2, bleO, ble, aph(3')-IIa, fosA3, blaCTX-M-14	qacL	terACDEWXYZ
SAMN47409770	JBOCDJ000000000	KPE080	IncFII(pHN7A8), IncN	93079	blaTEM-1, blaCTX-M-55		arsR, copAB
SAMN47409772	JBOCDI000000000	KPE082	IncHI2	213047	aph(6)-Id, aph(3'')-Ib, sul3, aadA1, cmlA1, aadA2, blaCTX-M-14, fosA3	qacL	terACDEWXYZ
SAMN47409773	JBOCDH000000000	KPE083	IncHI2	215873	aph(6)-Id, aph(3'')-Ib, sul3, aadA1, cmlA1, aadA2, blaCTX-M-14, fosA3, qnrS1	qacL	terACDEWXYZ
SAMN47409776	JBOCDG000000000	KPE086	IncHI2	335177	qnrB1, aac(3)-IIe, blaCTX-M-15, catB3, blaOXA-1, blaTEM-1, aph(6)-Id, aph(3'')-Ib, sul2, aadA1, catA1		terABCDEWYZ, merRBDE, pcoS, arsBCHR
SAMN47409792	JBOCDF000000000	KPE102	IncY	103438	blaCTX-M-65
SAMN47409797	JBOCDD000000000	KPE107	IncI1-I(Alpha)	106569	sul2, blaCTX-M-1, tet(A)
SAMN47409801	JBOCDC000000000	KPE111	IncHI2	257716	aadA1, aadA2, aph(3'')-Ib, aph(6)-Id, blaCTX-M-14, cmlA1, fosA3, qnrS1, sul3	qacL	terACDEWXYZ, pcoABCDERS, silABCEFPRS
SAMN47409803	JBOCDB000000000	KPE113	IncFII(pHN7A8), IncN	90442	blaTEM-1, blaCTX-M-55		arsR, copAB

## Sheet: Table S3
Table S3. SNP distance matrix for ESBL-producing E. coli from poultry in Zimbabwe against the reference genome E. coli K12 (Accession number U00096.2). Green highlight indicates cgSNP distance <15.
Isolate ID		KPE024	KPE068	KPE107	KPE108	KPE012	KPE067	KPE096	KPE047	KPE102	KPE057	KPE059	KPE070	KPE075	KPE088	KPE092	KPE095	KPE097	KPE073	KPE104	KPE077	KPE078	KPE116	KPE055	KPE076	KPE051	KPE052	KPE053	KPE054	KPE056	KPE063	KPE065	KPE069	KPE071	KPE072	KPE086	KPE087	KPE089	KPE099	KPE106	KPE114	KPE064	KPE090	KPE094	KPE098	KPE100	KPE101	KPE109	KPE111
	Sequence Type	10	10	10	10	48	69	69	117	131	155	155	155	155	155	155	155	155	162	162	189	189	189	354	424	1141	1141	1141	1141	1141	1141	1141	1141	1141	1141	1141	1141	1141	1141	1141	1141	1196	1196	1196	1196	1196	1196	1196	1196
KPE024	10	0	13701	21715	21659	21873	84081	84287	85539	93968	49364	12324	49975	50207	49542	49301	49451	49571	50505	50882	27612	28131	27723	88968	49335	9656	9755	9695	9733	9715	9622	9655	9679	9772	9768	9766	9732	9757	3332	9742	9741	50106	49804	49143	49960	50324	50328	49369	49297
KPE068	10	13701	0	20047	19961	21370	84605	84932	85655	94661	49392	12144	49999	50299	49601	49218	49388	49577	49316	50253	26635	27174	26718	89083	48539	9938	10072	9961	10039	10041	9843	9891	9901	10097	10087	10061	10073	10090	3334	10004	10061	48892	48572	47869	48687	49063	49088	48107	48092
KPE107	10	21715	20047	0	16	19568	83114	83223	85957	93502	48756	12425	49296	49467	48815	48698	48839	48935	49146	49856	26468	26792	26479	88717	47991	18536	18790	18570	18734	18762	18424	18493	18510	18860	18831	18733	18781	18788	7375	18743	18762	48995	48826	48291	48857	49151	49229	48509	48196
KPE108	10	21659	19961	16	0	19549	82948	83047	85814	93351	48654	12419	49188	49351	48691	48625	48750	48846	49026	49710	26412	26739	26402	88622	47875	18472	18721	18521	18662	18680	18374	18433	18457	18785	18751	18666	18708	18717	7358	18666	18685	48850	48696	48264	48737	49008	49095	48444	48100
KPE012	48	21873	21370	19568	19549	0	83084	83362	84445	91973	48348	12227	48891	49203	48586	48140	48366	48512	48914	49152	27472	27849	27525	87150	47663	20315	20494	20319	20469	20422	20225	20283	20332	20514	20522	20494	20467	20503	8101	20438	20477	48752	48360	47720	48533	48839	48886	47960	47817
KPE067	69	84081	84605	83114	82948	83084	0	95	73146	91381	84305	22804	84736	85015	84593	83675	84037	84322	86158	85304	84411	85448	84778	74810	82757	84586	85146	84662	84993	84835	84206	84512	84568	85236	85183	85183	85112	85100	32915	84985	85045	85530	85161	84025	85431	85799	85786	84277	84269
KPE096	69	84287	84932	83223	83047	83362	95	0	73248	91316	84497	22752	84963	85376	84953	83741	84118	84465	86565	85681	84514	85597	84943	74880	82903	84834	85593	84865	85448	85311	84376	84789	84795	85631	85654	85624	85498	85536	33057	85393	85484	85949	85340	84101	85761	86197	86106	84366	84417
KPE047	117	85539	85655	85957	85814	84445	73146	73248	0	76312	85087	23642	85518	85652	85271	84796	85051	85187	86033	86963	85838	86620	86032	74781	83533	86390	86756	86416	86693	86549	86066	86230	86381	86842	86808	86768	86742	86770	33995	86621	86684	85904	85693	85020	85753	86097	86153	85211	85059
KPE102	131	93968	94661	93502	93351	91973	91381	91316	76312	0	93267	26177	93611	93706	93353	93111	93319	93398	94316	93680	94607	95301	94714	81122	93443	94886	95288	95019	95197	94977	94707	94801	94900	95393	95295	95287	95313	95275	37046	95119	95167	94242	94226	93797	94097	94458	94570	93957	93934
KPE057	155	49364	49392	48756	48654	48348	84305	84497	85087	93267	0	550	47	72	73	47	47	65	27507	29040	49557	50245	49807	88657	28669	49422	49767	49459	49721	49587	49222	49358	49423	49836	49768	49766	49740	49744	19220	49661	49713	29777	29626	29258	29670	29893	29883	29358	29594
KPE059	155	12324	12144	12425	12419	12227	22804	22752	23642	26177	550	0	549	550	551	551	549	549	7575	7858	12888	13005	12851	24445	7875	12301	12318	12311	12303	12274	12293	12265	12297	12325	12312	12323	12325	12310	5166	12297	12303	8008	8033	8024	8020	8042	8042	8052	8067
KPE070	155	49975	49999	49296	49188	48891	84736	84963	85518	93611	47	549	0	66	69	45	50	61	27746	29250	50032	50725	50285	89046	28895	50160	50563	50192	50520	50390	49954	50094	50164	50637	50584	50556	50531	50553	19512	50449	50503	30020	29832	29454	29912	30134	30129	29543	29782
KPE075	155	50207	50299	49467	49351	49203	85015	85376	85652	93706	72	550	66	0	75	71	64	46	27888	29395	50189	50924	50466	89145	28978	50447	50949	50459	50907	50778	50182	50396	50459	51014	50975	50933	50893	50933	19626	50817	50895	30103	29879	29485	29961	30212	30183	29580	29835
KPE088	155	49542	49601	48815	48691	48586	84593	84953	85271	93353	73	551	69	75	0	80	70	82	27684	29202	49513	50243	49791	88744	28681	49746	50240	49743	50198	50083	49476	49710	49749	50318	50277	50221	50181	50219	19385	50134	50194	29865	29630	29249	29722	29972	29944	29337	29543
KPE092	155	49301	49218	48698	48625	48140	83675	83741	84796	93111	47	551	45	71	80	0	55	66	27292	28807	49550	50110	49708	88466	28536	49371	49604	49429	49563	49411	49254	49294	49386	49670	49591	49621	49607	49596	19187	49496	49548	29504	29448	29206	29411	29615	29643	29293	29480
KPE095	155	49451	49388	48839	48750	48366	84037	84118	85051	93319	47	549	50	64	70	55	0	57	27422	28903	49692	50308	49884	88693	28660	49594	49836	49631	49806	49652	49420	49503	49598	49912	49839	49844	49841	49838	19340	49733	49785	29690	29592	29308	29587	29804	29816	29424	29592
KPE097	155	49571	49577	48935	48846	48512	84322	84465	85187	93398	65	549	61	46	82	66	57	0	27596	29111	49744	50392	49961	88812	28730	49743	50063	49784	50025	49874	49577	49656	49759	50145	50068	50081	50051	50051	19347	49957	50010	29815	29658	29323	29699	29918	29916	29416	29623
KPE073	162	50505	49316	49146	49026	48914	86158	86565	86033	94316	27507	7575	27746	27888	27684	27292	27422	27596	0	3530	50389	51055	50567	89764	29106	50422	50912	50430	50861	50765	50111	50373	50417	50984	50963	50902	50859	50912	19412	50791	50866	29462	29330	28917	29384	29606	29621	29059	29334
KPE104	162	50882	50253	49856	49710	49152	85304	85681	86963	93680	29040	7858	29250	29395	29202	28807	28903	29111	3530	0	51267	51956	51443	87928	30206	51320	51829	51325	51794	51686	51000	51291	51326	51893	51884	51816	51772	51832	19728	51704	51795	30534	30365	29936	30446	30646	30678	30075	30250
KPE077	189	27612	26635	26468	26412	27472	84411	84514	85838	94607	49557	12888	50032	50189	49513	49550	49692	49744	50389	51267	0	47	44	89564	49071	27059	27189	27111	27137	27079	26990	27009	27040	27253	27204	27203	27221	27205	10023	27131	27145	50102	49967	49595	49966	50262	50347	49696	49528
KPE078	189	28131	27174	26792	26739	27849	85448	85597	86620	95301	50245	13005	50725	50924	50243	50110	50308	50392	51055	51956	47	0	39	90355	49708	27509	27668	27561	27615	27557	27415	27454	27481	27729	27690	27676	27689	27687	10154	27592	27625	50758	50559	50101	50641	50945	51030	50223	50083
KPE116	189	27723	26718	26479	26402	27525	84778	84943	86032	94714	49807	12851	50285	50466	49791	49708	49884	49961	50567	51443	44	39	0	89700	49245	27118	27261	27161	27212	27150	27015	27062	27082	27323	27277	27270	27285	27279	10068	27202	27221	50316	50152	49647	50203	50493	50561	49792	49736
KPE055	354	88968	89083	88717	88622	87150	74810	74880	74781	81122	88657	24445	89046	89145	88744	88466	88693	88812	89764	87928	89564	90355	89700	0	88121	90162	90425	90260	90295	90137	89948	90047	90127	90498	90445	90444	90423	90406	35219	90285	90318	89139	89082	88480	88984	89361	89474	88718	88528
KPE076	424	49335	48539	47991	47875	47663	82757	82903	83533	93443	28669	7875	28895	28978	28681	28536	28660	28730	29106	30206	49071	49708	49245	88121	0	49245	49563	49304	49485	49377	49055	49146	49230	49646	49582	49584	49542	49559	19043	49428	49493	31862	31701	31319	31708	31940	32014	31462	31161
KPE051	1141	9656	9938	18536	18472	20315	84586	84834	86390	94886	49422	12301	50160	50447	49746	49371	49594	49743	50422	51320	27059	27509	27118	90162	49245	0	9	15	12	15	9	22	13	8	12	17	16	14	98	14	12	50419	50079	49363	50243	50603	50632	49617	49362
KPE052	1141	9755	10072	18790	18721	20494	85146	85593	86756	95288	49767	12318	50563	50949	50240	49604	49836	50063	50912	51829	27189	27668	27261	90425	49563	9	0	23	23	21	20	25	17	18	24	23	26	24	98	20	24	50948	50381	49562	50677	51095	51065	49828	49577
KPE053	1141	9695	9961	18570	18521	20319	84662	84865	86416	95019	49459	12311	50192	50459	49743	49429	49631	49784	50430	51325	27111	27561	27161	90260	49304	15	23	0	20	23	13	24	19	14	19	18	16	19	99	18	25	50447	50131	49463	50258	50633	50670	49720	49435
KPE054	1141	9733	10039	18734	18662	20469	84993	85448	86693	95197	49721	12303	50520	50907	50198	49563	49806	50025	50861	51794	27137	27615	27212	90295	49485	12	23	20	0	10	16	22	12	15	19	21	18	10	98	9	21	50872	50299	49483	50603	51012	50978	49745	49519
KPE056	1141	9715	10041	18762	18680	20422	84835	85311	86549	94977	49587	12274	50390	50778	50083	49411	49652	49874	50765	51686	27079	27557	27150	90137	49377	15	21	23	10	0	20	26	19	19	12	27	16	12	98	18	20	50786	50175	49351	50498	50910	50864	49619	49405
KPE063	1141	9622	9843	18424	18374	20225	84206	84376	86066	94707	49222	12293	49954	50182	49476	49254	49420	49577	50111	51000	26990	27415	27015	89948	49055	9	20	13	16	20	0	22	21	13	19	16	18	17	95	16	21	50146	49894	49313	49978	50352	50387	49517	49216
KPE065	1141	9655	9891	18493	18433	20283	84512	84789	86230	94801	49358	12265	50094	50396	49710	49294	49503	49656	50373	51291	27009	27454	27062	90047	49146	22	25	24	22	26	22	0	19	24	20	27	24	22	97	19	27	50385	49995	49258	50184	50555	50574	49527	49279
KPE069	1141	9679	9901	18510	18457	20332	84568	84795	86381	94900	49423	12297	50164	50459	49749	49386	49598	49759	50417	51326	27040	27481	27082	90127	49230	13	17	19	12	19	21	19	0	16	16	16	19	17	94	13	22	50415	50070	49362	50210	50595	50610	49608	49346
KPE071	1141	9772	10097	18860	18785	20514	85236	85631	86842	95393	49836	12325	50637	51014	50318	49670	49912	50145	50984	51893	27253	27729	27323	90498	49646	8	18	14	15	19	13	24	16	0	20	19	20	16	98	12	14	51025	50461	49638	50754	51174	51141	49902	49663
KPE072	1141	9768	10087	18831	18751	20522	85183	85654	86808	95295	49768	12312	50584	50975	50277	49591	49839	50068	50963	51884	27204	27690	27277	90445	49582	12	24	19	19	12	19	20	16	20	0	28	22	20	97	23	20	51006	50393	49569	50717	51138	51085	49832	49596
KPE086	1141	9766	10061	18733	18666	20494	85183	85624	86768	95287	49766	12323	50556	50933	50221	49621	49844	50081	50902	51816	27203	27676	27270	90444	49584	17	23	18	21	27	16	27	16	19	28	0	27	19	97	13	27	50930	50390	49584	50666	51083	51058	49842	49605
KPE087	1141	9732	10073	18781	18708	20467	85112	85498	86742	95313	49740	12325	50531	50893	50181	49607	49841	50051	50859	51772	27221	27689	27285	90423	49542	16	26	16	18	16	18	24	19	20	22	27	0	20	98	12	26	50879	50370	49576	50627	51046	51018	49835	49587
KPE089	1141	9757	10090	18788	18717	20503	85100	85536	86770	95275	49744	12310	50553	50933	50219	49596	49838	50051	50912	51832	27205	27687	27279	90406	49559	14	24	19	10	12	17	22	17	16	20	19	20	0	98	10	23	50957	50398	49575	50695	51096	51071	49842	49587
KPE099	1141	3332	3334	7375	7358	8101	32915	33057	33995	37046	19220	5166	19512	19626	19385	19187	19340	19347	19412	19728	10023	10154	10068	35219	19043	98	98	99	98	98	95	97	94	98	97	97	98	98	0	98	98	19596	19420	19164	19538	19623	19595	19213	19156
KPE106	1141	9742	10004	18743	18666	20438	84985	85393	86621	95119	49661	12297	50449	50817	50134	49496	49733	49957	50791	51704	27131	27592	27202	90285	49428	14	20	18	9	18	16	19	13	12	23	13	12	10	98	0	18	50810	50250	49431	50540	50961	50918	49702	49486
KPE114	1141	9741	10061	18762	18685	20477	85045	85484	86684	95167	49713	12303	50503	50895	50194	49548	49785	50010	50866	51795	27145	27625	27221	90318	49493	12	24	25	21	20	21	27	22	14	20	27	26	23	98	18	0	50884	50304	49487	50610	51013	50984	49755	49527
KPE064	1196	50106	48892	48995	48850	48752	85530	85949	85904	94242	29777	8008	30020	30103	29865	29504	29690	29815	29462	30534	50102	50758	50316	89139	31862	50419	50948	50447	50872	50786	50146	50385	50415	51025	51006	50930	50879	50957	19596	50810	50884	0	78	81	141	122	56	72	4065
KPE090	1196	49804	48572	48826	48696	48360	85161	85340	85693	94226	29626	8033	29832	29879	29630	29448	29592	29658	29330	30365	49967	50559	50152	89082	31701	50079	50381	50131	50299	50175	49894	49995	50070	50461	50393	50390	50370	50398	19420	50250	50304	78	0	60	147	129	69	71	4042
KPE094	1196	49143	47869	48291	48264	47720	84025	84101	85020	93797	29258	8024	29454	29485	29249	29206	29308	29323	28917	29936	49595	50101	49647	88480	31319	49363	49562	49463	49483	49351	49313	49258	49362	49638	49569	49584	49576	49575	19164	49431	49487	81	60	0	155	125	67	73	4039
KPE098	1196	49960	48687	48857	48737	48533	85431	85761	85753	94097	29670	8020	29912	29961	29722	29411	29587	29699	29384	30446	49966	50641	50203	88984	31708	50243	50677	50258	50603	50498	49978	50184	50210	50754	50717	50666	50627	50695	19538	50540	50610	141	147	155	0	70	126	137	3941
KPE100	1196	50324	49063	49151	49008	48839	85799	86197	86097	94458	29893	8042	30134	30212	29972	29615	29804	29918	29606	30646	50262	50945	50493	89361	31940	50603	51095	50633	51012	50910	50352	50555	50595	51174	51138	51083	51046	51096	19623	50961	51013	122	129	125	70	0	118	128	4005
KPE101	1196	50328	49088	49229	49095	48886	85786	86106	86153	94570	29883	8042	30129	30183	29944	29643	29816	29916	29621	30678	50347	51030	50561	89474	32014	50632	51065	50670	50978	50864	50387	50574	50610	51141	51085	51058	51018	51071	19595	50918	50984	56	69	67	126	118	0	57	4084
KPE109	1196	49369	48107	48509	48444	47960	84277	84366	85211	93957	29358	8052	29543	29580	29337	29293	29424	29416	29059	30075	49696	50223	49792	88718	31462	49617	49828	49720	49745	49619	49517	49527	49608	49902	49832	49842	49835	49842	19213	49702	49755	72	71	73	137	128	57	0	4015
KPE111	1196	49297	48092	48196	48100	47817	84269	84417	85059	93934	29594	8067	29782	29835	29543	29480	29592	29623	29334	30250	49528	50083	49736	88528	31161	49362	49577	49435	49519	49405	49216	49279	49346	49663	49596	49605	49587	49587	19156	49486	49527	4065	4042	4039	3941	4005	4084	4015	0
KPE113	1196	50064	48872	49018	48880	48724	85494	85872	85922	94254	29746	8016	29995	30072	29835	29500	29665	29792	29456	30509	50082	50748	50322	89160	31838	50361	50840	50374	50764	50658	50099	50319	50359	50904	50872	50811	50784	50842	19553	50698	50771	74	59	63	124	130	45	62	4034
KPE058	1266	38444	38476	39368	39222	39663	72327	72492	72888	81253	47095	12659	47434	47626	47189	46862	46981	47171	48074	48645	42154	42728	42308	75974	47054	36295	36556	36306	36504	36434	36093	36195	36227	36609	36564	36568	36515	36546	13960	36471	36519	47536	47252	46585	47454	47679	47701	46803	46749
KPE083	1485	90546	90825	89961	89730	88507	75027	75272	74529	81376	90097	24555	90545	90781	90365	89501	89798	90059	91645	90497	90662	91634	91004	45568	89153	91548	92180	91490	92090	91916	91038	91461	91484	92259	92258	92196	92087	92165	35684	92049	92085	90917	90402	89380	90686	91102	91118	89622	89879
KPE084	1485	90521	90865	89928	89672	88581	74969	75282	74499	81291	90104	24547	90550	90826	90412	89445	89752	90058	91644	90495	90562	91560	90909	45476	89074	91496	92233	91439	92130	91995	90940	91435	91417	92283	92322	92229	92085	92204	35744	92075	92135	90965	90376	89320	90726	91133	91143	89551	89829
KPE091	1485	86736	86941	86818	86760	84776	72274	72268	72356	79716	86535	24491	86850	86910	86531	86594	86668	86692	87666	86619	88039	88568	87985	44515	85890	87749	87900	87835	87810	87633	87661	87592	87700	87990	87940	87945	87916	87901	34264	87770	87804	87135	87182	86999	87014	87358	87443	87105	86920
KPE103	1485	89378	89564	89136	89041	87278	74189	74243	73926	81118	89029	24629	89418	89494	89079	88847	89051	89158	90300	89207	90203	90978	90355	45418	88236	90439	90688	90470	90590	90407	90136	90266	90357	90782	90739	90728	90682	90688	35272	90560	90591	89666	89581	88966	89535	89899	89961	89158	89156
KPE117	1485	84480	84591	84587	84523	82864	70872	70904	71010	78258	84561	24115	84837	84920	84549	84587	84660	84699	85602	84633	85761	86301	85728	43780	83954	85459	85617	85539	85526	85365	85360	85305	85422	85688	85644	85646	85629	85607	33629	85496	85537	85160	85203	84949	85050	85361	85438	85052	84952
KPE062	2170	49027	47737	47973	47907	47520	83412	83519	84562	92877	6466	1946	6527	6555	6499	6435	6466	6489	26167	28210	48860	49431	49030	88324	28477	48942	49195	49022	49116	49005	48824	48854	48936	49268	49191	49210	49196	49182	18870	49071	49126	28901	28805	28479	28792	28984	29006	28601	28916
KPE066	2170	45715	44693	44818	44707	44545	79843	80089	81030	88632	6216	1866	6286	6328	6260	6173	6203	6243	24893	26866	45685	46291	45942	84200	27004	45500	45871	45541	45803	45747	45290	45472	45498	45942	45888	45854	45847	45866	18006	45772	45832	27580	27399	26996	27472	27634	27650	27124	27362
KPE074	2170	47794	46724	46726	46594	46523	82310	82682	83220	90996	6381	1921	6457	6502	6440	6342	6372	6408	25752	27787	47461	48135	47753	86586	27928	47617	48091	47614	48025	47970	47341	47580	47598	48151	48124	48069	48033	48085	18735	47992	48058	28473	28248	27809	28349	28538	28520	27917	28217
KPE080	2170	50232	49070	48952	48817	48741	84899	85281	85626	93662	6594	1947	6678	6722	6670	6536	6574	6611	26757	28844	49705	50435	49991	89202	28935	50200	50713	50229	50628	50544	49925	50162	50177	50780	50736	50699	50645	50684	19365	50586	50644	29533	29282	28834	29394	29620	29570	28946	29279
KPE081	2170	50362	49183	49019	48886	48848	85057	85448	85764	93745	6636	1952	6719	6763	6714	6571	6615	6645	26869	28949	49773	50494	50051	89348	28976	50306	50840	50333	50755	50674	50016	50272	50290	50910	50867	50817	50761	50820	19401	50710	50773	29594	29336	28887	29443	29674	29629	28996	29337
KPE093	2170	49366	48085	48272	48212	47859	83733	83810	84890	93270	6545	1950	6604	6642	6590	6518	6545	6583	26297	28332	49275	49817	49413	88687	28620	49326	49547	49416	49469	49363	49227	49220	49298	49631	49544	49574	49550	49538	19057	49428	49487	29032	28926	28631	28916	29117	29129	28749	29021
KPE105	2170	50370	49212	49070	48940	48862	85035	85382	85747	93772	6638	1948	6721	6774	6720	6579	6620	6654	26829	28916	49837	50561	50112	89383	28985	50333	50852	50386	50766	50691	50071	50298	50321	50923	50882	50840	50784	50835	19411	50720	50783	29591	29335	28885	29437	29664	29635	28999	29353
KPE110	2170	49685	48458	48537	48433	48176	84343	84529	85261	93406	6580	1949	6645	6694	6651	6536	6578	6598	26506	28580	49392	50039	49618	88888	28782	49624	49947	49684	49879	49767	49420	49536	49583	50033	49952	49967	49940	49946	19159	49829	49892	29226	29067	28666	29113	29306	29310	28792	29136
KPE060	5853	82723	83131	82762	82659	82138	54701	54742	71242	91690	82800	22773	83132	83283	82911	82550	82707	82872	84280	83525	83799	84593	83997	74379	83098	84223	84541	84261	84417	84252	83973	84121	84143	84616	84580	84568	84485	84519	32590	84413	84441	84191	84072	83283	84096	84412	84454	83573	83361
KPE061	5853	80257	80631	80472	80447	79645	53419	53405	69822	90071	80431	22717	80731	80809	80464	80489	80512	80567	81661	80919	81769	82282	81717	73024	80794	81544	81756	81646	81624	81463	81489	81437	81496	81824	81777	81791	81720	81731	31613	81617	81649	81627	81686	81422	81607	81875	81935	81530	81157
KPE082	5853	84627	85113	84278	84090	84004	55608	55744	72336	92510	84644	22895	85027	85333	84944	83968	84247	84602	86351	85509	85194	86168	85567	75192	84635	86048	86758	86036	86625	86477	85625	86021	86017	86810	86823	86766	86598	86715	33255	86613	86646	86206	85677	84437	86023	86388	86376	84725	84782
KPE085	5853	84817	85296	84645	84486	84116	55844	55934	72493	92952	84786	22993	85148	85357	84976	84349	84592	84796	86317	85497	85692	86609	85959	75516	84842	86325	86782	86351	86634	86458	86007	86247	86235	86865	86816	86803	86708	86752	33281	86641	86663	86212	85962	84941	86090	86442	86467	85253	85093
KPE112	5853	84899	85401	84593	84364	84224	55944	56052	72563	92801	84937	22937	85323	85619	85236	84346	84626	84924	86596	85747	85518	86466	85850	75444	84936	86345	86992	86350	86844	86698	85952	86325	86270	87049	87042	87002	86851	86951	33319	86840	86882	86463	86024	84824	86308	86665	86677	85132	85127
KPE115	5853	76228	76552	76413	76398	75546	51104	51090	67032	86584	76349	22420	76598	76651	76328	76468	76458	76471	77533	76890	77715	78110	77607	69912	76663	77199	77364	77314	77239	77091	77203	77111	77169	77426	77380	77391	77358	77344	30237	77240	77256	77471	77582	77478	77441	77717	77770	77533	77137
Reference		13795	11230	18193	18152	20967	87027	87546	88848	97628	51011	12337	51775	52147	51349	50753	50991	51224	52314	53127	27453	28007	27492	91585	49326	9126	9435	9152	9371	9396	8969	9032	9069	9557	9528	9430	9397	9452	3067	9383	9427	51819	51285	50425	51531	51992	52002	50706	50504
[truncated: 22 more columns]
